# Supplementary material for: Effects of Exercise on Aerobic Capacity in People with Chronic Obstructive Pulmonary Disease: A Systematic Review and Meta-Analysis of Randomized Controlled Trials
Source: Healthcare (Basel). 2026 Jul 17;14(14):2165. doi: 10.3390/healthcare14142165 (PMC13410075; doi:10.3390/healthcare14142165)
Supplement: Supplementary file 1 [file healthcare-14-02165-s001.zip]

Archive with 1 entries (1 files):
- healthcare-4354568-supplementary.pdf
